# Supplementary material for: A series acceleration algorithm for the gamma-Pareto (type I) convolution and related functions of interest for pharmacokinetics
Source: J Pharmacokinet Pharmacodyn. 2021 Oct 24;49(2):191–208. doi: 10.1007/s10928-021-09779-4 (PMC8940759; doi:10.1007/s10928-021-09779-4)
Supplement: Supplementary file 1 — Supplementary materials 1 (NB 27 kb) [file 10928_2021_9779_MOESM1_ESM.nb]

(* Content-type: application/vnd.wolfram.mathematica *)

(*** Wolfram Notebook File ***)
(* http://www.wolfram.com/nb *)

(* CreatedBy='Mathematica 12.3' *)

(*CacheID: 234*)
(* Internal cache information:
NotebookFileLineBreakTest
NotebookFileLineBreakTest
NotebookDataPosition[       158,          7]
NotebookDataLength[     26636,        730]
NotebookOptionsPosition[     26287,        716]
NotebookOutlinePosition[     26680,        732]
CellTagsIndexPosition[     26637,        729]
WindowFrame->Normal*)

(* Beginning of Notebook Content *)
Notebook[{
Cell[BoxData[
 RowBox[{
  RowBox[{"(*", 
   RowBox[{
    RowBox[{
     RowBox[{
      RowBox[{
       RowBox[{
        RowBox[{
         RowBox[{
          RowBox[{
           RowBox[{
            RowBox[{
             RowBox[{
              RowBox[{
               RowBox[{
                RowBox[{
                 RowBox[{
                  RowBox[{
                   RowBox[{
                    RowBox[{"...", "..."}], "..."}], "..."}], "..."}], 
                 "..."}], "..."}], ".", ".", "The"}], " ", 
              RowBox[{"gpc", "[", "t", "]"}], " ", "function", " ", "a", " ", 
              "gamma"}], "-", 
             RowBox[{
             "Pareto", " ", "type", " ", "I", " ", "convolution", " ", "fast",
               " ", "calculation", " ", "algorithm"}]}], "..."}], "..."}], 
          "..."}], "..."}], "..."}], "..."}], "..."}], "..."}], ".."}], 
   "*)"}], "\[IndentingNewLine]", 
  RowBox[{"(*", 
   RowBox[{
    RowBox[{
     RowBox[{
      RowBox[{
       RowBox[{
        RowBox[{
         RowBox[{
          RowBox[{
           RowBox[{
            RowBox[{
             RowBox[{
              RowBox[{
               RowBox[{
                RowBox[{
                 RowBox[{
                  RowBox[{
                   RowBox[{
                    RowBox[{
                    RowBox[{"...", "..."}], "."}], ".."}], "..."}], "..."}], 
                 "..."}], "..."}], "..."}], "..."}], "..."}], "..."}], 
           "..."}], "..."}], "..."}], "..."}], ".", "."}], ".."}], 
     "Copyright", " ", "Carl", " ", 
     RowBox[{"A", ".", "Wesolowski"}]}], ",", 
    RowBox[{
     RowBox[{
      RowBox[{
       RowBox[{
        RowBox[{
         RowBox[{
          RowBox[{
           RowBox[{
            RowBox[{
             RowBox[{
              RowBox[{
               RowBox[{
                RowBox[{
                 RowBox[{
                  RowBox[{
                   RowBox[{
                    RowBox[{"2021", "..."}], "..."}], "..."}], "..."}], 
                 "..."}], "..."}], "..."}], "..."}], "..."}], "..."}], 
           "..."}], "..."}], "..."}], ".."}], "..."}], "..."}], "."}]}], 
   "*)"}], "\[IndentingNewLine]", 
  RowBox[{"(*", " ", 
   RowBox[{
    RowBox[{"To", " ", "fit", " ", "disposition", " ", "data"}], ",", " ", 
    RowBox[{
    "minimise", " ", "the", " ", "loss", " ", "function", " ", "using", " ", 
     "AUC", "\[Times]", 
     RowBox[{"gpc", "[", "t", "]"}], " ", "as", " ", "the", " ", "model"}], 
    ",", " ", 
    RowBox[{"which", " ", "returns", " ", "AUC", " ", "as", " ", "a", " ", 
     RowBox[{"value", ".", " ", "To"}], " ", "use", " ", 
     RowBox[{"gpc", "[", "t", "]"}]}]}], " ", "*)"}], "\[IndentingNewLine]", 
  RowBox[{"(*", " ", 
   RowBox[{
    RowBox[{
     RowBox[{"enter", " ", "the", " ", "constrained"}], ">", 
     RowBox[{"0", " ", "coefficients", " ", "a"}]}], ",", "b", ",", 
    "\[Alpha]", ",", " ", 
    RowBox[{
    "and", " ", "\[Beta]", " ", "to", " ", "65", " ", "decimal", " ", "place",
      " ", 
     RowBox[{"accuracy", ".", "a"}], " ", "and", " ", "\[Alpha]", " ", "are", 
     " ", "dimensionless"}], ",", 
    RowBox[{
    "b", " ", "is", " ", "a", " ", "rate", " ", "and", " ", "\[Beta]", " ", 
     "is", " ", "a"}]}], "*)"}], "\[IndentingNewLine]", 
  RowBox[{"(*", " ", 
   RowBox[{
    RowBox[{
     RowBox[{"time", ".", "For"}], " ", "example"}], ",", 
    RowBox[{
    "the", " ", "metformin", " ", "dog", " ", "1", " ", "GPC", " ", "type", 
     " ", "I", " ", "parameters", " ", "using", " ", "b", " ", 
     RowBox[{"(", 
      SuperscriptBox["h", 
       RowBox[{"-", "1"}]], ")"}], " ", "and", " ", "\[Beta]", " ", 
     RowBox[{"(", "h", ")"}], " ", "are"}]}], 
   "                                          ", "*)"}], 
  "\[IndentingNewLine]", 
  RowBox[{
   RowBox[{
    RowBox[{"a", "=", 
     RowBox[{"N", "[", 
      RowBox[{
       RowBox[{
       "Rationalize", "[", 
        "0.34931003807815571524792421542558602868248355919027496611955665616",
         "]"}], ",", "65"}], "]"}]}], ";"}], "\n", 
   RowBox[{
    RowBox[{"b", "=", 
     RowBox[{"N", "[", 
      RowBox[{
       RowBox[{
       "Rationalize", "[", 
        "0.73182479199387479660419087183394451163091958778927254273673996698",
         "]"}], ",", "65"}], "]"}]}], ";"}], "\n", 
   RowBox[{
    RowBox[{"\[Alpha]", "=", 
     RowBox[{"N", "[", 
      RowBox[{
       RowBox[{
       "Rationalize", "[", 
        "0.26437129139517680335740710070693267536710608361890151476103695922",
         "]"}], ",", "65"}], "]"}]}], ";"}], "\n", 
   RowBox[{
    RowBox[{"\[Beta]", "=", 
     RowBox[{"N", "[", 
      RowBox[{
       RowBox[{
       "Rationalize", "[", 
        "0.0069444444444444444444444444444444444444444444444444444444444444444\
", "]"}], ",", "67"}], "]"}]}], ";"}], "\[IndentingNewLine]", 
   RowBox[{"(*", " ", 
    RowBox[{
     RowBox[{
     "Note", " ", "the", " ", "explicit", " ", "input", " ", "precision", " ",
       "as", " ", "65", " ", "digits"}], ",", " ", 
     RowBox[{
     "which", " ", "must", " ", "be", " ", "specified", " ", "as", " ", 
      "such", " ", "for", " ", "the", " ", "algorithm", " ", "to", " ", 
      "function", " ", 
      RowBox[{"properly", ".", " ", "During"}]}]}], " ", "*)"}], 
   "\[IndentingNewLine]", 
   RowBox[{"(*", " ", 
    RowBox[{
     RowBox[{
     "regression", " ", "analysis", " ", "the", " ", "parameters", " ", 
      "values", " ", "above", " ", "would", " ", "change", " ", "to", " ", 
      "minimise", " ", "a", " ", "loss", " ", "function"}], ",", 
     RowBox[{
     "the", " ", "ones", " ", "above", " ", "were", " ", "used", " ", "as", 
      " ", "realistic"}]}], " ", "*)"}], "\[IndentingNewLine]", 
   RowBox[{"(*", " ", 
    RowBox[{
    "values", " ", "for", " ", "the", " ", "algorithm", " ", "execution", " ",
      "timing", " ", "trial", " ", "of", " ", "the", " ", "Results", " ", 
     RowBox[{"Section", "."}]}], "*)"}], "\[IndentingNewLine]", 
   RowBox[{
    RowBox[{"$MaxExtraPrecision", "=", "Infinity"}], ";"}], 
   "\[IndentingNewLine]", 
   RowBox[{
    RowBox[{"$MinPrecision", "=", "0"}], ";", " ", 
    RowBox[{"(*", 
     RowBox[{
      RowBox[{
      "This", " ", "default", " ", "machine", " ", "precision", " ", "value", 
       " ", "is", " ", "adjusted", " ", "in", " ", "the", " ", "Block", " ", 
       "commands", " ", "below", " ", "to", " ", "$MinPrecision"}], "=", 
      "desirprec"}], "*)"}], "\[IndentingNewLine]", "\[IndentingNewLine]", 
    RowBox[{"(*", 
     RowBox[{
      RowBox[{
       RowBox[{
        RowBox[{
         RowBox[{
          RowBox[{
           RowBox[{
            RowBox[{
             RowBox[{
              RowBox[{
               RowBox[{
                RowBox[{
                 RowBox[{
                  RowBox[{"...", "..."}], "..."}], "..."}], "..."}], "..."}], 
              "..."}], "..."}], "..."}], "..."}], "..."}], "..."}], "..."}], 
       "Section", " ", "for", " ", "short", " ", "times"}], ",", " ", 
      RowBox[{"\[Beta]", "<", "t", "<", 
       RowBox[{"4", "\[Beta]"}]}], ",", 
      RowBox[{
       RowBox[{
        RowBox[{
         RowBox[{
          RowBox[{
           RowBox[{
            RowBox[{
             RowBox[{
              RowBox[{
               RowBox[{
                RowBox[{
                 RowBox[{
                  RowBox[{
                   RowBox[{
                    RowBox[{"where", " ", "4", "\[Beta]"}], "\[TildeTilde]", 
                    RowBox[{"100", " ", "to", " ", "120", " ", "s"}]}], 
                   "..."}], "..."}], "..."}], "..."}], "..."}], "..."}], 
             "..."}], "..."}], ".."}], "..."}], ".."}], ".", ".", ".", "."}], 
       ".."}]}], "*)"}], "\[IndentingNewLine]", 
    RowBox[{
     RowBox[{"gpcshort", "[", 
      RowBox[{"t_", "?", "NumericQ"}], "]"}], ":=", 
     RowBox[{"Quiet", "[", 
      RowBox[{"Unevaluated", "[", 
       RowBox[{
        RowBox[{"k", "=", "0"}], ";", 
        RowBox[{"storage", "=."}], ";", 
        RowBox[{"(*", 
         RowBox[{
         "storage", " ", "is", " ", "an", " ", "array", " ", "for", " ", 
          "later", " ", "summation"}], "*)"}], "\[IndentingNewLine]", 
        RowBox[{"conscale", "=", 
         RowBox[{
          FractionBox[
           RowBox[{
            SuperscriptBox["b", "a"], "  ", "\[Alpha]", " ", 
            SuperscriptBox["\[Beta]", "\[Alpha]"], " "}], 
           RowBox[{"Gamma", "[", "a", "]"}]], 
          SuperscriptBox["t", 
           RowBox[{"a", "-", "\[Alpha]", "-", "1"}]]}]}], ";", " ", 
        RowBox[{"(*", 
         RowBox[{
         "This", " ", "is", " ", "the", " ", "constant", " ", "multiplier", 
          " ", "of", " ", "the", " ", "sum", " ", "and", " ", "is", " ", 
          "calculated", " ", "only", " ", "once"}], "*)"}], 
        "\[IndentingNewLine]", 
        RowBox[{"target", "=", 
         FractionBox[
          SuperscriptBox["10", 
           RowBox[{"-", "65"}]], "conscale"]}], ";", 
        RowBox[{"storage", "=", 
         RowBox[{"conscale", " ", 
          RowBox[{"First", "@", 
           RowBox[{"Last", "@", 
            RowBox[{"Reap", "@", 
             RowBox[{"While", "[", 
              RowBox[{
               RowBox[{
                RowBox[{"Abs", "[", 
                 RowBox[{"Sow", "[", 
                  FractionBox[
                   RowBox[{
                    SuperscriptBox[
                    RowBox[{"(", 
                    RowBox[{
                    RowBox[{"-", "b"}], " ", "t"}], ")"}], "k"], " ", 
                    RowBox[{"Beta", "[", 
                    RowBox[{
                    RowBox[{"1", "-", 
                    FractionBox["\[Beta]", "t"]}], ",", 
                    RowBox[{"a", "+", "k"}], ",", 
                    RowBox[{"-", "\[Alpha]"}]}], "]"}]}], 
                   RowBox[{"k", "!"}]], 
                  RowBox[{"(*", 
                   RowBox[{"gpc", " ", "function"}], "*)"}], "]"}], "]"}], 
                ">", "target"}], ",", 
               RowBox[{"k", "++"}]}], "]"}]}]}]}]}]}], ";", 
        "\[IndentingNewLine]", 
        RowBox[{"nn", "=", " ", 
         RowBox[{
          RowBox[{
           RowBox[{"Ordering", "[", 
            RowBox[{"storage", ",", 
             RowBox[{"-", "1"}]}], "]"}], "[", 
           RowBox[{"[", "1", "]"}], "]"}], "-", "1"}]}], ";", 
        RowBox[{"(*", 
         RowBox[{
          RowBox[{"Finds", " ", "nn"}], ",", " ", 
          RowBox[{
          "the", " ", "index", " ", "of", " ", "the", " ", "largest", " ", 
           "magnitude", " ", "term", " ", "in", " ", "the", " ", "storage", 
           " ", "array"}]}], "*)"}], "\[IndentingNewLine]", 
        RowBox[{"outmax", "=", 
         RowBox[{"conscale", 
          FractionBox[
           RowBox[{
            SuperscriptBox[
             RowBox[{"(", 
              RowBox[{
               RowBox[{"-", "b"}], " ", "t"}], ")"}], "nn"], " ", 
            RowBox[{"Beta", "[", 
             RowBox[{
              RowBox[{"1", "-", 
               FractionBox["\[Beta]", "t"]}], ",", 
              RowBox[{"a", "+", "nn"}], ",", 
              RowBox[{"-", "\[Alpha]"}]}], "]"}]}], 
           RowBox[{"nn", "!"}]]}]}], ";", 
        RowBox[{"(*", 
         RowBox[{
         "This", " ", "saves", " ", "the", " ", "maximum", " ", "term"}], 
         "*)"}], "\[IndentingNewLine]", 
        RowBox[{"lastn", "=", 
         RowBox[{"Length", "[", "storage", "]"}]}], ";", 
        RowBox[{"xprec", "=", 
         RowBox[{"Round", "[", 
          RowBox[{"Log10", "[", 
           RowBox[{"Abs", "[", "outmax", "]"}], "]"}], "]"}]}], ";", 
        "\[IndentingNewLine]", "\[IndentingNewLine]", 
        RowBox[{"(*", 
         RowBox[{
          RowBox[{"test", "=", 
           RowBox[{"AppendTo", "[", 
            RowBox[{"test", ",", "xprec"}], "]"}]}], ";", " ", 
          RowBox[{
          "This", " ", "is", " ", "an", " ", "optional", " ", "debugging", 
           " ", 
           RowBox[{"statement", "."}]}]}], "*)"}], "\[IndentingNewLine]", 
        "\[IndentingNewLine]", 
        RowBox[{"If", "[", 
         RowBox[{
          RowBox[{"xprec", "===", "Indeterminate"}], ",", 
          RowBox[{"xprec", "=", "0"}]}], "]"}], ";", 
        RowBox[{"(*", 
         RowBox[{
          RowBox[{"Exact", " ", "times"}], ",", " ", 
          RowBox[{"e", ".", "g", "."}], ",", 
          RowBox[{"t", "=", 
           RowBox[{
            RowBox[{
             SuperscriptBox["\[ExponentialE]", 
              RowBox[{"1", "/", "1000"}]], " ", "for", " ", "n"}], "=", 
            RowBox[{"1", " ", "may", " ", "need", " ", 
             RowBox[{"correction", "."}]}]}]}]}], "*)"}], 
        RowBox[{"desirprec", "=", 
         RowBox[{"65", "+", 
          RowBox[{"Abs", "[", "xprec", "]"}]}]}]}], "]"}], "]"}]}], ";"}], 
   "\[IndentingNewLine]", "\[IndentingNewLine]", 
   RowBox[{"(*", 
    RowBox[{
     RowBox[{
      RowBox[{
       RowBox[{
        RowBox[{
         RowBox[{
          RowBox[{
           RowBox[{
            RowBox[{
             RowBox[{
              RowBox[{
               RowBox[{
                RowBox[{
                 RowBox[{
                  RowBox[{
                   RowBox[{
                    RowBox[{
                    RowBox[{
                    RowBox[{
                    RowBox[{
                    RowBox[{
                    RowBox[{
                    RowBox[{"...", "..."}], "..."}], "..."}], "..."}], 
                    "..."}], "..."}], "..."}], "..."}], "..."}], "..."}], 
                 "..."}], "..."}], "..."}], "t"}], "\[GreaterEqual]", 
             RowBox[{
             "4", "\[Beta]", " ", "section", " ", "with", " ", "asymptotes", 
              " ", "for", " ", "long", " ", "values", " ", "of", " ", "t"}]}],
             "..."}], "..."}], "..."}], "..."}], "..."}], "..."}], "."}], "/.", 
     RowBox[{
      RowBox[{
       RowBox[{
        RowBox[{
         RowBox[{"...", "..."}], "..."}], "..."}], "..."}], "..."}]}], "*)"}],
    "\[IndentingNewLine]", 
   RowBox[{
    RowBox[{
     RowBox[{"gpcsetup", "[", 
      RowBox[{"t_", "?", "NumericQ"}], "]"}], ":=", 
     RowBox[{"Quiet", "[", 
      RowBox[{"Unevaluated", "[", 
       RowBox[{
        RowBox[{"k", "=", "1"}], ";", 
        RowBox[{"storage", "=."}], ";", 
        RowBox[{"conscale", "=", 
         FractionBox[
          RowBox[{
           SuperscriptBox["b", "a"], " ", 
           SuperscriptBox["t", 
            RowBox[{
             RowBox[{"-", "1"}], "+", "a"}]], " ", "\[Alpha]", " "}], 
          RowBox[{"Gamma", "[", "a", "]"}]]}], ";", 
        RowBox[{"target", "=", 
         FractionBox[
          SuperscriptBox["10", 
           RowBox[{"-", "65"}]], "conscale"]}], ";", "\[IndentingNewLine]", 
        RowBox[{"storage", "=", 
         RowBox[{
          RowBox[{"-", "conscale"}], " ", 
          RowBox[{"First", "@", 
           RowBox[{"Last", "@", 
            RowBox[{"Reap", "@", 
             RowBox[{"While", "[", 
              RowBox[{
               RowBox[{
                RowBox[{"Abs", "[", 
                 RowBox[{"Sow", "[", 
                  RowBox[{
                   FractionBox[
                    SuperscriptBox[
                    RowBox[{"(", 
                    FractionBox["\[Beta]", "t"], ")"}], "k"], 
                    RowBox[{
                    RowBox[{"(", 
                    RowBox[{"k", "-", "\[Alpha]"}], ")"}], " ", 
                    RowBox[{"k", "!"}]}]], " ", 
                   RowBox[{"Hypergeometric1F1", "[", 
                    RowBox[{"a", ",", 
                    RowBox[{"a", "-", "k"}], ",", 
                    RowBox[{
                    RowBox[{"-", "b"}], " ", "t"}]}], "]"}], " ", 
                   RowBox[{"Pochhammer", "[", 
                    RowBox[{
                    RowBox[{"1", "-", "a"}], ",", "k"}], "]"}]}], "]"}], 
                 "]"}], ">", "target"}], ",", 
               RowBox[{"k", "++"}]}], "]"}]}]}]}]}]}], ";", 
        "\[IndentingNewLine]", 
        RowBox[{"nn", "=", " ", 
         RowBox[{
          RowBox[{"Ordering", "[", 
           RowBox[{
            RowBox[{"Abs", "[", "storage", "]"}], ",", 
            RowBox[{"-", "1"}]}], "]"}], "[", 
          RowBox[{"[", "1", "]"}], "]"}]}], ";", "\[IndentingNewLine]", 
        "\[IndentingNewLine]", 
        RowBox[{"outmax", "=", 
         RowBox[{
          RowBox[{"-", "conscale"}], 
          FractionBox[
           SuperscriptBox[
            RowBox[{"(", 
             FractionBox["\[Beta]", "t"], ")"}], "nn"], 
           RowBox[{
            RowBox[{"(", 
             RowBox[{"nn", "-", "\[Alpha]"}], ")"}], " ", 
            RowBox[{"nn", "!"}]}]], " ", 
          RowBox[{"Hypergeometric1F1", "[", 
           RowBox[{"a", ",", 
            RowBox[{"a", "-", "nn"}], ",", 
            RowBox[{
             RowBox[{"-", "b"}], " ", "t"}]}], "]"}], " ", 
          RowBox[{"Pochhammer", "[", 
           RowBox[{
            RowBox[{"1", "-", "a"}], ",", "nn"}], "]"}]}]}], ";", 
        "\[IndentingNewLine]", 
        RowBox[{"lastn", "=", 
         RowBox[{"Length", "[", "storage", "]"}]}], ";", 
        "\[IndentingNewLine]", 
        RowBox[{
         RowBox[{"asympt", "[", 
          RowBox[{"z_", "?", "NumericQ"}], "]"}], ":=", 
         RowBox[{"N", "[", 
          RowBox[{
           RowBox[{
            FractionBox[
             RowBox[{
              SuperscriptBox["b", "a"], " ", 
              SuperscriptBox["\[ExponentialE]", 
               RowBox[{
                RowBox[{"-", "b"}], " ", "z"}]], " ", 
              SuperscriptBox["z", 
               RowBox[{
                RowBox[{"-", "1"}], "+", "a"}]]}], 
             RowBox[{"Gamma", "[", "a", "]"}]], "-", 
            RowBox[{
             FractionBox[
              RowBox[{"\[Pi]", " ", 
               SuperscriptBox["b", "a"], " ", 
               SuperscriptBox["\[Beta]", "\[Alpha]"], "\[Alpha]", " ", 
               RowBox[{"Csc", "[", 
                RowBox[{"\[Alpha]", " ", "\[Pi]"}], "]"}]}], 
              RowBox[{"Gamma", "[", 
               RowBox[{"1", "+", "\[Alpha]"}], "]"}]], 
             SuperscriptBox["z", 
              RowBox[{
               RowBox[{"-", "1"}], "+", "a", "-", "\[Alpha]"}]], "  ", 
             RowBox[{"Hypergeometric1F1Regularized", "[", 
              RowBox[{"a", ",", 
               RowBox[{"a", "-", "\[Alpha]"}], ",", 
               RowBox[{
                RowBox[{"-", "b"}], " ", "z"}]}], "]"}]}]}], ",", "70"}], 
          "]"}]}], ";", "\[IndentingNewLine]", 
        RowBox[{"SetAttributes", "[", 
         RowBox[{"asympt", ",", "Listable"}], "]"}], ";", 
        "\[IndentingNewLine]", 
        RowBox[{"xprec", "=", 
         RowBox[{"Round", "[", 
          RowBox[{"Log10", "[", 
           RowBox[{"Abs", "[", 
            RowBox[{"outmax", "+", 
             RowBox[{"asympt", "[", "t", "]"}]}], "]"}], "]"}], "]"}]}], ";", 
        "\[IndentingNewLine]", 
        RowBox[{"If", "[", 
         RowBox[{
          RowBox[{"xprec", "===", "Indeterminate"}], ",", 
          RowBox[{"xprec", "=", "0"}]}], "]"}], ";", 
        RowBox[{"desirprec", "=", 
         RowBox[{"65", "+", 
          RowBox[{"Abs", "[", "xprec", "]"}]}]}]}], "]"}], "]"}]}], ";"}], 
   "\[IndentingNewLine]", "\[IndentingNewLine]", 
   RowBox[{"(*", 
    RowBox[{
     RowBox[{
      RowBox[{
       RowBox[{
        RowBox[{
         RowBox[{
          RowBox[{
           RowBox[{
            RowBox[{
             RowBox[{
              RowBox[{
               RowBox[{
                RowBox[{
                 RowBox[{
                  RowBox[{
                   RowBox[{
                    RowBox[{
                    RowBox[{
                    RowBox[{
                    RowBox[{
                    RowBox[{
                    RowBox[{
                    RowBox[{
                    RowBox[{"...", "..."}], "..."}], "..."}], "..."}], 
                    "..."}], "..."}], "..."}], "..."}], "..."}], "..."}], 
                  "..."}], "..."}], ".", "GPC"}], " ", "combined", " ", 
               "short", " ", "and", " ", "long", " ", "time", " ", "function",
                " ", "call", " ", 
               RowBox[{"(", 
                RowBox[{"use", " ", "this", " ", "one"}], ")"}]}], "..."}], 
             "..."}], "..."}], ".."}], ".."}], "..."}], "..."}], "..."}], 
      "..."}], "..."}], "*)"}], "\[IndentingNewLine]", 
   RowBox[{
    RowBox[{
     RowBox[{"gpc", "[", 
      RowBox[{"t_", "?", "NumericQ"}], "]"}], ":=", 
     RowBox[{"Quiet", "[", "\[IndentingNewLine]", 
      RowBox[{"If", "[", 
       RowBox[{
        RowBox[{"t", "\[LessEqual]", "\[Beta]"}], ",", "0", ",", 
        RowBox[{"If", "[", 
         RowBox[{
          RowBox[{"t", "<", 
           RowBox[{"4", "\[Beta]"}]}], ",", 
          RowBox[{"Block", "[", 
           RowBox[{
            RowBox[{"{", 
             RowBox[{
              RowBox[{"$MinPrecision", "=", "desirprec"}], ",", 
              RowBox[{"$MaxExtraPrecision", "=", "Infinity"}]}], "}"}], ",", 
            RowBox[{
             RowBox[{"gpcshort", "[", "t", "]"}], ";", 
             RowBox[{"Sum", "[", 
              RowBox[{
               RowBox[{"storage", "[", 
                RowBox[{"[", "j", "]"}], "]"}], ",", 
               RowBox[{"{", 
                RowBox[{"j", ",", "1", ",", "lastn"}], "}"}]}], "]"}]}]}], 
           "]"}], ",", "\[IndentingNewLine]", 
          RowBox[{"Block", "[", 
           RowBox[{
            RowBox[{"{", 
             RowBox[{
              RowBox[{"$MinPrecision", "=", "desirprec"}], ",", 
              RowBox[{"$MaxExtraPrecision", "=", "Infinity"}]}], "}"}], ",", 
            RowBox[{
             RowBox[{"gpcsetup", "[", "t", "]"}], ";", 
             RowBox[{
              RowBox[{"asympt", "[", "t", "]"}], "+", 
              RowBox[{"Sum", "[", 
               RowBox[{
                RowBox[{"storage", "[", 
                 RowBox[{"[", "j", "]"}], "]"}], ",", 
                RowBox[{"{", 
                 RowBox[{"j", ",", "1", ",", "lastn"}], "}"}]}], "]"}]}]}]}], 
           "]"}]}], "]"}]}], "]"}], "]"}]}], ";"}], "\[IndentingNewLine]", 
   "\[IndentingNewLine]", 
   RowBox[{"(*", 
    RowBox[{
     RowBox[{
      RowBox[{
       RowBox[{
        RowBox[{"...", "..."}], "..."}], ".", "Using"}], " ", "the", " ", 
      "code", " ", "above"}], ",", " ", 
     RowBox[{
      RowBox[{
       RowBox[{
        RowBox[{
         RowBox[{
         "the", " ", "short", " ", "time", " ", "algorithm", " ", "is"}], 
         "..."}], "..."}], "..."}], "..."}]}], "*)"}], "\[IndentingNewLine]", 
   
   RowBox[{
    RowBox[{
     RowBox[{"gpcslow", "[", 
      RowBox[{"t_", "?", "NumericQ"}], "]"}], ":=", 
     RowBox[{"Quiet", "[", "\[IndentingNewLine]", 
      RowBox[{"If", "[", 
       RowBox[{
        RowBox[{"t", "\[LessEqual]", "\[Beta]"}], ",", "0", ",", 
        RowBox[{
         RowBox[{"Block", "[", 
          RowBox[{
           RowBox[{"{", 
            RowBox[{
             RowBox[{"$MinPrecision", "=", "0"}], ",", 
             RowBox[{"$MaxExtraPrecision", "=", "Infinity"}]}], "}"}], ",", 
           RowBox[{"gpcshort", "[", "t", "]"}]}], "]"}], ";", 
         "\[IndentingNewLine]", 
         RowBox[{"Block", "[", 
          RowBox[{
           RowBox[{"{", 
            RowBox[{
             RowBox[{"$MinPrecision", "=", "desirprec"}], ",", 
             RowBox[{"$MaxExtraPrecision", "=", "Infinity"}]}], "}"}], ",", 
           RowBox[{"gpcshort", "[", "t", "]"}]}], "]"}], ";", 
         RowBox[{"Sum", "[", 
          RowBox[{
           RowBox[{"storage", "[", 
            RowBox[{"[", "j", "]"}], "]"}], ",", 
           RowBox[{"{", 
            RowBox[{"j", ",", "1", ",", "lastn"}], "}"}]}], "]"}]}]}], "]"}], 
      "]"}]}], ";"}], "\[IndentingNewLine]", "\[IndentingNewLine]", 
   RowBox[{"(*", 
    RowBox[{
     RowBox[{
      RowBox[{
       RowBox[{
        RowBox[{"...", "..."}], "..."}], ".."}], "Using", " ", "the", " ", 
      "code", " ", "above"}], ",", 
     RowBox[{
      RowBox[{
       RowBox[{
        RowBox[{
         RowBox[{
          RowBox[{
          "the", " ", "long", " ", "time", " ", "algorithm", " ", "is"}], 
          "..."}], "..."}], "..."}], "..."}], "."}]}], "*)"}], 
   "\[IndentingNewLine]", 
   RowBox[{
    RowBox[{
     RowBox[{"gpclong", "[", 
      RowBox[{"t_", "?", "NumericQ"}], "]"}], ":=", 
     RowBox[{"Quiet", "[", "\[IndentingNewLine]", 
      RowBox[{"If", "[", 
       RowBox[{
        RowBox[{"t", "\[LessEqual]", "\[Beta]"}], ",", "0", ",", 
        "\[IndentingNewLine]", 
        RowBox[{"Block", "[", 
         RowBox[{
          RowBox[{"{", 
           RowBox[{
            RowBox[{"$MinPrecision", "=", "desirprec"}], ",", 
            RowBox[{"$MaxExtraPrecision", "=", "Infinity"}]}], "}"}], ",", 
          RowBox[{
           RowBox[{"gpcsetup", "[", "t", "]"}], ";", 
           RowBox[{
            RowBox[{"Sum", "[", 
             RowBox[{
              RowBox[{"storage", "[", 
               RowBox[{"[", "j", "]"}], "]"}], ",", 
              RowBox[{"{", 
               RowBox[{"j", ",", "1", ",", "lastn"}], "}"}]}], "]"}], "+", 
            RowBox[{"asympt", "[", "t", "]"}]}]}]}], "]"}]}], "]"}], "]"}]}], 
    ";"}], "\[IndentingNewLine]", "\[IndentingNewLine]", 
   RowBox[{"(*", "Example", "*)"}], 
   RowBox[{"AbsoluteTiming", "[", 
    RowBox[{"LogLinearPlot", "[", 
     RowBox[{
      RowBox[{"gpc", "[", "t", "]"}], ",", 
      RowBox[{"{", 
       RowBox[{"t", ",", 
        RowBox[{"1", "/", "1000"}], ",", "1000"}], "}"}], ",", 
      RowBox[{"ImageSize", "->", "Medium"}], ",", 
      RowBox[{"PlotRange", "\[Rule]", "Full"}]}], "]"}], "]"}]}]}]], "Input",E\
xpressionUUID->"6bd867d4-bfd4-4ce8-a92a-1a6ce7314ff3"]
},
WindowSize->{1184, 911},
WindowMargins->{{507, Automatic}, {Automatic, 2}},
FrontEndVersion->"12.3 for Mac OS X x86 (64-bit) (May 11, 2021)",
StyleDefinitions->"Default.nb",
ExpressionUUID->"e463de4a-f2b0-4b42-8c4c-9495247fccb2"
]
(* End of Notebook Content *)

(* Internal cache information *)
(*CellTagsOutline
CellTagsIndex->{}
*)
(*CellTagsIndex
CellTagsIndex->{}
*)
(*NotebookFileOutline
Notebook[{
Cell[558, 20, 25725, 694, 1511, "Input",ExpressionUUID->"6bd867d4-bfd4-4ce8-a92a-1a6ce7314ff3"]
}
]
*)
